# Supplementary material for: Diagnostic Performance of Preoperative Imaging in Endometrial Cancer
Source: Curr Oncol. 2023 Sep 6;30(9):8233–44. doi: 10.3390/curroncol30090597 (PMC10527880; doi:10.3390/curroncol30090597)
Supplement: Supplementary file 1 [file curroncol-30-00597-s001.zip]

Archive with 1 entries (1 files):
- curroncol-2560202-supplementary.pdf
